# Supplementary material for: DockerBIO: web application for efficient use of bioinformatics Docker images
Source: PeerJ. 2018 Nov 27;6:e5954. doi: 10.7717/peerj.5954 (PMC6266945; doi:10.7717/peerj.5954)
Supplement: Supplemental Information 1 [file peerj-06-5954-s001.xlsx]

## Sheet: tableS1
Supplemental table S1. run times for DNA-Seq experiments
Average Running Time of DNA-seq1						Average Running Time of DNA-seq2
Title	LocalM (java1.8)	MultiD	OneD	LocalM (java1.7)		Title	LocalM (java1.8)	MultiD	OneD	LocalM (java1.7)
bwa	27:20 (00:25)	27:24 (01:02)	27:53 (00:03)	27:18 (00:35)		bwa	2:26:47 (05:26)	2:24:45 (03:00)	2:26:00 (03:32)	2:24:53 (02:10)
sort	04:32 (00:18)	04:26 (00:13)	04:57 (00:12)	04:32 (00:18)		sort	28:05 (00:35)	28:59 (01:11)	28:16 (00:49)	28:14 (00:50)
rmDup	05:48 (00:20)	05:20 (00:06)	05:57 (00:29)	05:50 (00:19)		rmDup	25:22 (00:53)	25:40 (00:19)	26:14 (00:58)	25:29 (00:40)
BaseRecal	19:11 (01:02)]	19:12 (00:46)	19:31 (01:02)	19:12 (01:02)		BaseRecal	1:54:12 (00:44)	2:05:48 (01:11)	1:55:24 (01:45)	1:54:05 (01:27)
BaseRecal_post	26:33 (00:53)	26:22 (00:23)	25:53 (00:04)	26:05 (00:34)		BaseRecal_post	3:29:24 (12:26)	3:25:45 (31:07)	2:57:38 (38:12)	3:11:06 (22:28)
PrintReads	14:18 (00:17)	13:20 (00:13)	12:55 (00:03)	14:10 (00:11)		PrintReads	2:18:50 (01:56)	2:14:23 (01:15)	2:16:45 (00:48)	2:19:04 (01:48)
HaplotypeCaller	2:52:05 (08:18)	2:15:17 (00:28)	2:13:56 (00:42)	2:13:36 (04:12)		HaplotypeCaller	7:38:42 (01:19)	4:55:41 (02:05)	4:41:57 (00:43)	4:40:11 (01:21)
Total	4:29:47 (11:33)	3:51:22 (03:10)	3:51:02 (02:35)	3:50:43 (07:10)		Total	18:41:23 (23:19)	16:01:01 (40:09)	15:12:15 (46:48)	15:23:01 (30:44)
DNA-seq1
1st	LocalM (java1.8)	MultiD	OneD	LocalM (java1.7)		2nd	LocalM (java1.8)	MultiD	OneD	LocalM (java1.7)		3rd	LocalM (java1.8)	MultiD	OneD	LocalM (java1.7)		4th	LocalM (java1.8)	MultiD	OneD	LocalM (java1.7)		5th	LocalM (java1.8)	MultiD	OneD	LocalM (java1.7)		6th	LocalM (java1.8)	MultiD	OneD	LocalM (java1.7)
bwa	00:26:52	00:28:12	00:27:57	00:27:22		bwa	00:27:49	00:27:13	00:27:54	00:27:46		bwa	00:27:50	00:29:04	00:27:56	00:28:00		bwa	00:27:24	00:26:49	00:27:49	00:26:54		bwa	00:26:59	00:26:49	00:27:50	00:27:20		bwa	00:27:04	00:26:19	00:27:53	00:26:25
sort	00:04:49	00:04:38	00:05:08	00:04:47		sort	00:04:58	00:04:23	00:05:11	00:04:59		sort	00:04:26	00:04:41	00:05:04	00:04:28		sort	00:04:22	00:04:23	00:04:49	00:04:21		sort	00:04:26	00:04:23	00:04:46	00:04:27		sort	00:04:12	00:04:05	00:04:45	00:04:11
rmDup	00:05:42	00:05:23	00:06:19	00:05:41		rmDup	00:06:28	00:05:26	00:06:25	00:06:28		rmDup	00:05:39	00:05:26	00:06:26	00:05:42		rmDup	00:05:43	00:05:13	00:05:28	00:05:44		rmDup	00:05:36	00:05:13	00:05:30	00:05:39		rmDup	00:05:41	00:05:21	00:05:32	00:05:43
BaseRecal	00:18:49	00:19:23	00:20:30	00:18:50		BaseRecal	00:20:49	00:19:31	00:20:25	00:20:54		BaseRecal	00:18:41	00:20:05	00:20:29	00:18:40		BaseRecal	00:19:11	00:19:14	00:18:29	00:19:01		BaseRecal	00:19:49	00:19:14	00:18:38	00:19:52		BaseRecal	00:17:49	00:17:48	00:18:37	00:17:57
BaseRecal_post	00:26:21	00:26:34	00:25:52	00:26:21		BaseRecal_post	00:26:52	00:26:47	00:25:48	00:26:00		BaseRecal_post	00:27:51	00:26:43	00:25:51	00:25:53		BaseRecal_post	00:26:12	00:26:13	00:25:56	00:26:09		BaseRecal_post	00:26:51	00:26:13	00:25:57	00:26:53		BaseRecal_post	00:25:10	00:25:45	00:25:56	00:25:11
PrintReads	00:14:43	00:13:09	00:12:55	00:14:11		PrintReads	00:14:14	00:13:12	00:12:56	00:14:04		PrintReads	00:14:16	00:13:25	00:12:58	00:14:16		PrintReads	00:14:15	00:13:15	00:12:55	00:14:11		PrintReads	00:14:29	00:13:15	00:12:57	00:14:26		PrintReads	00:13:51	00:13:44	00:12:49	00:13:53
HaplotypeCaller	02:42:59	02:15:19	02:13:42	02:13:29		HaplotypeCaller	02:53:42	02:15:10	02:14:38	02:13:47		HaplotypeCaller	02:59:50	02:15:48	02:14:02	02:09:51		HaplotypeCaller	03:01:41	02:14:59	02:14:11	02:10:42		HaplotypeCaller	02:41:46	02:15:48	02:14:22	02:21:36		HaplotypeCaller	02:52:33	02:14:38	02:12:39	02:12:12
DNA-seq2
1st	LocalM (java1.8)	MultiD	OneD	LocalM (java1.7)		2nd	LocalM (java1.8)	MultiD	OneD	LocalM (java1.7)		3rd	LocalM (java1.8)	MultiD	OneD	LocalM (java1.7)		4th	LocalM (java1.8)	MultiD	OneD	LocalM (java1.7)		5th	LocalM (java1.8)	MultiD	OneD	LocalM (java1.7)		6th	LocalM (java1.8)	MultiD	OneD	LocalM (java1.7)
bwa	02:26:10	02:29:22	02:29:50	02:25:18		bwa	02:36:54	02:27:25	02:28:34	02:27:54		bwa	02:22:25	02:22:35	02:23:28	02:22:21		bwa	02:21:40	02:21:39	02:22:48	02:22:38		bwa	02:26:47.750000	02:23:15	02:29:10	02:24:32.750000		bwa	02:26:47.750000	02:24:15	02:22:10	02:26:33
sort	00:29:12	00:30:06	00:29:29	00:29:28		sort	00:27:32	00:27:24	00:27:02	00:27:33		sort	00:27:41	00:27:58	00:27:59	00:27:32		sort	00:27:58	00:30:28	00:27:59	00:27:44		sort	00:28:04.250000	00:28:59	00:28:32.250000	00:29:04		sort	00:28:04.250000	00:28:59	00:28:32.250000	00:28:04.250000
rmDup	00:26:11	00:26:10	00:26:48	00:25:24		rmDup	00:26:33	00:25:43	00:27:57	00:26:44		rmDup	00:25:18	00:25:45	00:25:34	00:25:11		rmDup	00:24:56	00:25:20	00:25:34	00:24:59		rmDup	00:25:09	00:25:20	00:25:34	00:24:59		rmDup	00:24:05	00:25:44.500000	00:25:58.250000	00:25:34.500000
BaseRecal	01:55:24	02:07:52	01:55:57	01:55:34		BaseRecal	01:53:19	02:04:59	01:53:34	01:53:18		BaseRecal	01:54:40	02:05:45	01:53:18	01:53:50		BaseRecal	01:53:50	02:04:53	01:57:18	01:53:51		BaseRecal	01:53:51	02:04:53	01:57:18	01:52:01		BaseRecal	01:54:08.250000	02:06:24	01:55:01.750000	01:55:55
BaseRecal_post	03:38:59	03:52:54	03:45:28	03:39:10		BaseRecal_post	03:35:58	02:46:37	02:47:19	02:46:38		BaseRecal_post	03:05:11	03:51:55	01:58:31	03:05:11		BaseRecal_post	03:31:58	03:43:07	03:33:31	03:32:59		BaseRecal_post	03:28:19.500000	03:33:18	02:53:42.250000	03:15:59.500000		BaseRecal_post	03:35:58	02:46:37	02:47:19	02:46:38
PrintReads	02:22:13	02:16:48	02:17:52	02:22:18		PrintReads	02:17:10	02:14:02	02:16:00	02:18:11		PrintReads	02:17:05	02:13:14	02:17:01	02:17:05		PrintReads	02:19:22	02:13:45	02:17:01	02:19:23		PrintReads	02:19:14.250000	02:14:27.250000	02:16:58.500000	02:19:14.250000		PrintReads	02:17:56	02:14:02	02:15:40	02:18:11
HaplotypeCaller	07:36:47	04:54:53	04:40:39	04:40:47		HaplotypeCaller	07:40:39	04:55:02	04:42:02	04:42:13		HaplotypeCaller	07:38:10	04:59:43	04:42:14	04:40:13		HaplotypeCaller	07:38:11	04:54:27	04:42:14	04:38:11		HaplotypeCaller	07:38:57.500000	04:56:01.250000	04:41:47.250000	04:40:21		HaplotypeCaller	07:39:28	04:54:01	04:42:47	04:39:23
