# Supplementary material for: DockerBIO: web application for efficient use of bioinformatics Docker images
Source: PeerJ. 2018 Nov 27;6:e5954. doi: 10.7717/peerj.5954 (PMC6266945; doi:10.7717/peerj.5954)
Supplement: Supplemental Information 2 [file peerj-06-5954-s002.xlsx]

## Sheet: tableS2
Supplemental table S2. run times for RNA-Seq experiments
Average Running Time of RNA-seq1					Average Running Time of RNA-seq2
Title	LocalM	MultiD	OneD		Title	LocalM	MultiD	OneD
Alignment	20:52 (01:57)	21:10 (01:59)	21:02 (01:58)		Alignment	46:20 (00:21)	47:39 (00:32)	46:42 (00:34)
Sorting	14:16 (01:22)	14:42 (01:30)	13:35 (01:21)		Sorting	44:18 (01:10)	42:08 (01:01)	44:16 (01:09)
ST_gtf	06:08 (00:35)	06:29 (00:37)	06:29 (00:36)		ST_gtf	05:48 (00:02)	06:26 (00:17)	05:55 (00:04)
ST_Mer_gtf	00:07 (00:01)	00:11 (00:01)	00:11 (00:01)		ST_Mer_gtf	00:11 (00:00)	00:13 (00:01)	00:12 (00:01)
GF_Mer_gtf	00:19 (00:02)	00:14 (00:02)	00:14 (00:02)		GF_Mer_gtf	00:16 (00:00)	00:16 (00:00)	00:16 (00:00)
BG_Mer_gtf	08:48 (00:49)	08:58 (00:50)	08:58 (00:50)		BG_Mer_gtf	05:27 (00:03)	05:35 (00:02)	05:32 (00:02)
Total	50:31 (04:46)	51:44 (04:59)	50:29 (04:48)		Total	1:42:21 (01:37)	1:42:18 (01:53)	1:42:53 (01:50)
RNA-seq1
1st	LocalM	MultiD	OneD		2nd	LocalM	MultiD	OneD		3rd	LocalM	MultiD	OneD		4th	LocalM	MultiD	OneD		5th	LocalM	MultiD	OneD
Alignment	00:21:53	00:21:53	00:21:59		Alignment	00:21:30	00:22:22	00:21:54		Alignment	00:21:53	00:21:53	00:22:03		Alignment	00:21:42	00:22:03	00:21:43		Alignment	00:17:23.600000	00:17:38.200000	00:17:31.800000
Sorting	00:14:36	00:14:42	00:13:53		Sorting	00:14:46	00:15:52	00:14:56		Sorting	00:14:36	00:14:42	00:13:54		Sorting	00:15:27	00:16:01	00:13:54		Sorting	00:11:53	00:12:15.400000	00:11:19.400000
ST_gtf	00:06:27	00:06:43	00:06:48		ST_gtf	00:06:14	00:06:39	00:06:44		ST_gtf	00:06:27	00:06:43	00:06:45		ST_gtf	00:06:25	00:06:56	00:06:42		ST_gtf	00:05:06.600000	00:05:24.200000	00:05:23.800000
ST_Mer_gtf	00:00:08	00:00:11	00:00:12		ST_Mer_gtf	00:00:07	00:00:11	00:00:11		ST_Mer_gtf	00:00:08	00:00:11	00:00:12		ST_Mer_gtf	00:00:08	00:00:12	00:00:12		ST_Mer_gtf	00:00:06.200000	00:00:09	00:00:09.400000
GF_Mer_gtf	00:00:20	00:00:14	00:00:16		GF_Mer_gtf	00:00:21	00:00:16	00:00:15		GF_Mer_gtf	00:00:20	00:00:14	00:00:13		GF_Mer_gtf	00:00:20	00:00:14	00:00:15		GF_Mer_gtf	00:00:16.200000	00:00:11.600000	00:00:11.800000
BG_Mer_gtf	00:09:12	00:09:21	00:09:24		BG_Mer_gtf	00:09:07	00:09:17	00:09:16		BG_Mer_gtf	00:09:12	00:09:21	00:09:20		BG_Mer_gtf	00:09:11	00:09:22	00:09:20		BG_Mer_gtf	00:07:20.400000	00:07:28.200000	00:07:28
RNA-seq2
1st	LocalM	MultiD	OneD		2nd	LocalM	MultiD	OneD		3rd	LocalM	MultiD	OneD		4th	LocalM	MultiD	OneD		5th	LocalM	MultiD	OneD
Alignment	00:46:05	00:47:36	00:47:03		Alignment	00:46:38	00:47:14	00:46:39		Alignment	00:46:14	00:47:52	00:45:55		Alignment	00:45:59	00:48:26	00:47:23		Alignment	00:46:46	00:47:05	00:46:29
Sorting	00:42:53	00:41:22	00:45:52		Sorting	00:43:23	00:41:19	00:44:23		Sorting	00:44:46	00:41:37	00:42:59		Sorting	00:45:46	00:42:49	00:44:45		Sorting	00:44:42	00:43:35	00:43:21
ST_gtf	00:05:47	00:06:45	00:05:54		ST_gtf	00:05:47	00:06:04	00:05:50		ST_gtf	00:05:51	00:06:15	00:05:54		ST_gtf	00:05:46	00:06:29	00:06:01		ST_gtf	00:05:50	00:06:39	00:05:55
ST_Mer_gtf	00:00:12	00:00:14	00:00:13		ST_Mer_gtf	00:00:11	00:00:13	00:00:12		ST_Mer_gtf	00:00:11	00:00:13	00:00:13		ST_Mer_gtf	00:00:11	00:00:12	00:00:11		ST_Mer_gtf	00:00:11	00:00:13	00:00:11
GF_Mer_gtf	00:00:16	00:00:16	00:00:16		GF_Mer_gtf	00:00:17	00:00:16	00:00:16		GF_Mer_gtf	00:00:16	00:00:16	00:00:16		GF_Mer_gtf	00:00:16	00:00:17	00:00:16		GF_Mer_gtf	00:00:16	00:00:16	00:00:17
BG_Mer_gtf	00:05:31	00:05:35	00:05:34		BG_Mer_gtf	00:05:30	00:05:33	00:05:33		BG_Mer_gtf	00:05:28	00:05:35	00:05:30		BG_Mer_gtf	00:05:24	00:05:36	00:05:31		BG_Mer_gtf	00:05:24	00:05:38	00:05:31
